# Supplementary material for: Investigation of Structural and Spectral Peculiarities of Fusarium sp. Indicator Pigment Bostrycoidin
Source: Molecules. 2024 Oct 8;29(19):4765. doi: 10.3390/molecules29194765 (PMC11478326; doi:10.3390/molecules29194765)
Supplement: Supplementary file 1 [file molecules-29-04765-s001.zip]

Archive with 1 entries (1 files):
- molecules-3196307-supplementary.pdf
